# Supplementary material for: 2D Collagen Membranes from Marine Demosponge Chondrosia reniformis (Nardo, 1847) for Skin-Regenerative Medicine Applications: An In Vitro Evaluation
Source: Mar Drugs. 2023 Jul 28;21(8):428. doi: 10.3390/md21080428 (PMC10455478; doi:10.3390/md21080428)
Supplement: Supplementary file 1 [file marinedrugs-21-00428-s001.zip]

Archive with 1 entries (1 files):
- marinedrugs-2463067-supplementary.pdf
